# Supplementary material for: Real-Time Fluorometric Isothermal LAMP Assay for Detection of Chlamydia pecorum in Rapidly Processed Ovine Abortion Samples: A Veterinary Practitioner’s Perspective
Source: Pathogens. 2021 Sep 8;10(9):1157. doi: 10.3390/pathogens10091157 (PMC8470028; doi:10.3390/pathogens10091157)
Supplement: Supplementary file 1 [file pathogens-10-01157-s001.zip]

Archive with 4 entries (4 files):
- Figure S1_workflow.png
- Figure S2_swabs.png
- Table S1.pdf
- Table S2 revised.pdf
